# Supplementary material for: Effects of elevated temperature, reduced hydroperiod, and invasive bullfrog larvae on pacific chorus frog larvae
Source: PLoS One. 2022 Mar 15;17(3):e0265345. doi: 10.1371/journal.pone.0265345 (PMC8923472; doi:10.1371/journal.pone.0265345)
Supplement: S1 Data — (XLSX) [file pone.0265345.s002.xlsx]

## Sheet: Sheet1
Year	Tank number	Climate	Invasive	Cage	Treatment group	Date stage 42	Exp day stage 42	Start_SVL	End_SVL	End_weight of tadpole (g)
2018	49	Future	Present	Open	1	2018-07-11	17	2.991	2.989	1.3951
2018	50	Future	Present	Closed	3	2018-07-14	20	3.1104	3.313	0.9218
2018	51	Historic	Present	Closed	7	2018-07-14	20	2.8062	3.013	1.0718
2018	52	Future	Present	Closed	3	dead		2.5966	2.654
2018	53	Historic	Present	Open	5	2018-07-23	29	2.3436	2.73	0.6702
2018	54	Future	Present	Closed	3	2018-07-14	20	2.78	3.104	1.4077
2018	55	Future	Absent	Open	2	2018-07-18	24	2.1766	2.578	0.873
2018	56	Historic	Present	Open	5	2018-07-16	22	2.5188	2.989	0.8623
2018	57	Historic	Present	Open	5	2018-07-17	23	2.6978	3.17	0.4948
2018	58	Future	Absent	Closed	4	2018-07-15	21	2.5398	2.828	0.8574
2018	59	Historic	Present	Closed	7	2018-07-20	26	2.4496	2.685	0.6794
2018	60	Historic	Present	Open	5	2018-07-18	24	2.5962	2.823	0.888
2018	61	Future	Present	Open	1	2018-07-13	19	2.83	3.124	1.1435
2018	62	Historic	Present	Closed	7	2018-07-19	25	2.572	2.82	0.4201
2018	63	Historic	Present	Open	5	2018-07-17	23	2.7538	3.114	0.5291
2018	64	Historic	Present	Closed	7	2018-07-24	30	2.4498	2.782	0.3396
2018	65	Future	Absent	Closed	4	2018-07-10	16	2.889	3.352	0.9629
2018	66	Future	Absent	Closed	4	2018-07-13	19	2.8576	3.195	1.1206
2018	67	Historic	Absent	Open	6	2018-07-18	24	2.5222	2.985	0.9601
2018	68	Future	Present	Open	1	dead		2.9586	3.331
2018	69	Historic	Absent	Closed	8	2018-07-16	22	2.6742	3.126	1.0553
2018	70	Future	Absent	Open	2	2018-07-10	16	2.7736	2.988	1.2844
2018	71	Historic	Absent	Open	6	2018-07-20	26	2.586	2.789	0.6419
2018	72	Future	Absent	Closed	4	2018-07-12	18	2.658	2.975	0.9892
2018	73	Future	Present	Closed	3	2018-07-10	16	2.9418	3.116	0.8753
2018	74	Future	Present	Open	1	2018-07-15	21	2.738	3.002	0.9612
2018	75	Historic	Present	Closed	7	dead		2.8922	3.187
2018	76	Future	Absent	Open	2	2018-07-18	24	2.471	2.908	1.4528
2018	77	Future	Absent	Closed	4	2018-07-11	17	3.0072	3.521	0.8731
2018	78	Future	Present	Closed	3	2018-07-12	18	2.7568	3.027	0.6096
2018	79	Future	Absent	Open	2	2018-07-10	16	2.7596	3.059	1.3144
2018	80	Historic	Present	Closed	7	2018-07-15	21	2.5554	2.908	0.8126
2018	81	Historic	Absent	Closed	8	2018-07-28	34	2.6686	2.978	0.2256
2018	82	Historic	Absent	Open	6	2018-07-18	24	2.8134	2.978	1.5446
2018	83	Historic	Absent	Closed	8	dead		2.5098	2.897
2018	84	Future	Present	Closed	3	2018-07-11	17	2.5834	2.967	0.4655
2018	85	Future	Absent	Open	2	2018-07-12	18	2.3652	2.704	0.8961
2018	86	Historic	Absent	Closed	8	2018-07-13	19	2.844	3.129	0.8057
2018	87	Historic	Present	Open	5	2018-07-13	19	2.7014	3.13	0.8605
2018	88	Historic	Absent	Closed	8	2018-07-15	21	2.6564	3.074	0.8262
2018	89	Historic	Absent	Open	6	2018-07-12	18	2.7996	3.142	1.006
2018	90	Future	Absent	Closed	4	2018-07-11	17	2.5998	3.001	0.9299
2018	91	Historic	Absent	Open	6	2018-07-17	23	2.3314	2.55	0.0433
2018	92	Future	Absent	Open	2	2018-07-15	21	2.4218	2.847	0.9095
2018	93	Future	Present	Open	1	2018-07-15	21	2.4442	2.888	1.0933
2018	94	Historic	Absent	Open	6	2018-07-14	20	2.9192	3.174	1.4521
2018	95	Future	Present	Open	1	2018-07-11	17	2.7422	3.173	0.622
2018	96	Historic	Absent	Closed	8	2018-07-25	31	2.1832	2.389	0.8056
